# Supplementary material for: The Spectra of Pathogenic Variants and Phenotypes in a Chinese Cohort of 298 Families with Osteogenesis Imperfecta
Source: Genes (Basel). 2025 Mar 31;16(4):416. doi: 10.3390/genes16040416 (PMC12026677; doi:10.3390/genes16040416)
Supplement: Supplementary file 1 [file genes-16-00416-s001.zip › Table S1.xlsx]

## Sheet: Sheet1
PUMC-OI-ID	Family history (Y&N)	The number of patients	Age (year)	Adults or children (A&C)	Sex (M&F)	Age at first fracture（year）	Duration of OI (year)	Fracture site (1 for skull; 2 for trunk; 3 for humerus; 4 for ulna and radius; 5 for femur; 6 for tibia and fibula)	Number of fractures	Fracture frequency (per year)	Scoliosis (Y&N)	Hight (cm)	Height Z score	Blue sclera (Y&N)	DI (Y&N)	Hearing loss (Y&N)	Walking ability (Y&N)	Clinical type	Pathogenic gene	Mutation type	Mutation site	Nucleic acid change	Amino acid change	Reproted (Y&N)	Amino acid substitutions	Amino acid position	Gly substitution（YN）	Collagen I abnormity（quantitystructure）
1	N	1	14	C	F	1	13	4	9	0.692308	Y	166	1.38318	Y	N	N	Y	1B	COL1A1	frameshift	exon 2	c.122dupT	Glu42Thrfs*8	N			N	Q
2	N	1	30	A	M	0.055	29.945	3,4,5,6	25	0.834864	Y	140	-5.78761	N	Y	Y	Y	4	COL1A1	Missense	exon 2	c.182G>A	Cys61Tyr	N		N	N	S
3	N	1	4	C	F	1.333	2.667	4	4	1.49981	N	102	-0.297297	Y	N	N	Y	1B	COL1A1	frameshift	exon 2	c.261dupC	Glu88Argfs*81	N			N	Q
4	N	1	24	A	F	16	8	2,6	20	2.5	N							3	COL1A1	Splicing	intron 3	c.334-9A>G		Y	IVS3 as A-G -9		N
5	N	1	28	A	M	12	16		8	0.5	N	169	-0.654867					4	COL1A1	Splicing	intron 4	c.370-1G>C		N			N
6	N	1	7	C	M	4	3	6	3	1	N	116	-1.67539	Y				1	COL1A1	frameshift	exon 5	c.441dupC	Gly148Argfs*21	Y	CGGACCC^147(-32)CCCcGGACCTCCCG		Y	Q
7	Y	2	22	A	M	3.069	18.931	5,6	20	1.05647	Y	170	-0.477876	Y	N	Y	Y	3	COL1A1	frameshift	exon 5	c.443dupG	Gly148Thrfs*20	N			Y	Q
8	Y	4	28	A	M	10	18	5,6	20	1.11111	N	167	-1.00885	Y	N	N	Y	3	COL1A1	Nonsense	exon 6	c.484C>T	Gln162*	Y	CAG-TAG	N	N	S
9	N	1	1	C	F	0.833	4	6	1	0.22	N	107	0.0774194	Y	N	N	Y	1B	COL1A1	frameshift	exon 7	c.545delG	Gly182Valfs*83	N			Y	Q
10	N	1	33	A	F	0.167	32.833	5	15	0.456857	N	133	-5.43842	Y	Y	N		4	COL1A1	Missense	exon 8	c.599G>T	Gly200Val	Y	Gly	H	Y	S
11	N	1	31	A	M	4.041	26.959	4,5	25	0.927334	N	135	-6.67257	Y	Y	Y	N	3	COL1A1	Missense	exon 8	c.608G>T	Gly203Val	Y	Gly	H	Y	S
12	N	1	28	A	F	11	17	5	25	1.47059	N	120	-8	Y	Y			3	COL1A1	Missense	exon 8	c.608G>T	Gly203Val	Y	Gly	H	Y	S
13	N	1	13	C	M	0.167	12.833	2,3,4,5	11	0.857165		130		Y	Y	N		4	COL1A1	Missense	exon 8	c.608G>T	Gly203Val	Y	Gly	H	Y	S
14	N	1	4	C	M	0.0833	3.9167	3,5	7	1.78722	N	92.5	-3.07285	Y	N			4	COL1A1	splicing	intron 8	c.642+4delA		Y	AGCT^214(36)TCA_EI_GTAaGCACTCTCTA		N
15	Y	3	4	C	F	0.833	3.167		7	2.21029	N	97	-1.64865		N			4	COL1A1	Splicing	intron 8	c.642+5G>A		Y	IVS8 ds G-A +5		N
16	N	1	16	C	F	3.083	12.917	3,5,6	30	2.32252	Y	145	-2.96078	Y	Y	N	Y	3	COL1A1	Missense	exon 9	c.653G>T	Gly218Val	Y	Gly	H	Y	S
17	N	1	3	C	M	0.833	2.167	2	6	2.7688	N			Y	Y	N		1A	COL1A1	Nonsense	exon 9	c.658C>T	Arg220*	Y	CGA-TGA	H	N	Q
18	N	1	14	C	M	5	9	2,3	8	0.888889	N			Y	N	N	Y	1B	COL1A1	Missense	exon 11	c.769G>A	Gly257Arg	Y	Gly	H	Y	S
19	Y	2	8	C	M	1.25	6.75		6	0.888889	N	124	-1.17073	Y	Y	N	Y	1A	COL1A1	Missense	exon 11	c.769G>A	Gly257Arg	Y	Gly	H	Y	S
20	N	1	15	C	M													4	COL1A1	Missense	exon 12	c.823G>C	Gly275Arg	Y	Gly	H	Y	S
21	N	1	7	C	F	2	5	4,5	15	3	N	114	-1.80851	Y	Y	N	Y	4	COL1A1	splicing	intron 12	c.858+1_858+5delgtaag		N			N
22	N	1	55	A	M			2,3,4,5,6			Y	80	-16.4071	Y	Y	N		3	COL1A1	Missense	exon 13	c.868G>C	Gly290Arg	N		H	Y	S
23	N	1	2.5	C	F	0	2.5	5	3	1.2	N	84	-2.29787	Y	N	N	Y	1B	COL1A1	Missense	exon 13	c.878G>T	Gly293Val	Y	Gly	H	Y	S
24	Y	3	21	A	M	2	19	3,5,6	20	1.05263	N	145	-4.90265	Y	N	N	N	3	COL1A1	Splicing	intron 13	c.904-14G>A		Y	IVS13 as G-A -14		N
25	Y	7	45	A	F	4	41	4	3	0.0731707	N	155	-1.10345	Y	N	N		1B	COL1A1	frameshift	exon 14	c.948delT	Gly317Alafs*224	Y	CTGGA^315(137)GCCCCtGGCCCTGCT_EI_G		Y	Q
26	N	1	25	A	M	2	23	5,6	65	2.82609	N	145	-4.90265	Y	Y	Y	Y	3	COL1A1	Splicing	intron 15	c.1002+5G>A		N			N
27	N	1	17	C	M	4	13	3,5,6	30	2.30769	Y	123	-8.64912	Y	Y	N	N	3	COL1A1	Missense	exon 16	c.1021G>C	Gly341Arg	Y	Gly	H	Y	S
28	N	1	21	A	F	11.917	9.083	5,6	20	2.20192	Y	130	-6.02956	N	N	N	N	3	COL1A1	Missense	exon 17	c.1084G>A	Gly362Ser	Y	Gly	H	Y	S
29	N	1	16	C	M	15.9	0.1		1	10	N	162	-1.64807	Y	Y	N	Y	4	COL1A1	Missense	exon 17	c.1085G>C	Gly362Ala	Y	Gly	H	Y	S
30	Y	5	32	A	F	9	23	4,6	5	0.217391	N			Y	N	Y	Y	1B	COL1A1	Nonsense	exon 17	c.1099C>T	Gln367*	Y	CAG-TAG	H	N	Q
31	Y	4	45	A	M	1	44	5,6	15	0.340909	Y	110	-11.0973	Y	Y	N	N	3	COL1A1	Missense	exon 17	c.1102G>A	Gly368Ser	Y	Gly	H	Y	S
32	N	1	1	C	M	0.917	0.083	5	2	24.0964	N	61	-6.01942	Y		Y		4	COL1A1	Missense	exon 17	c.1121G>C	Gly374Ala	Y	Gly	H	Y	S
33	Y	2	4	C	M													1	COL1A1	Splicing	intron 17	c.1155+1G>C		Y	IVS17 ds G-C +1		N
34	Y	3	11	C	F	5	6	5,6	15	2.5	N	118	-4.576	Y	Y	N	Y	4	COL1A1	Splicing	intron 18	c.1200+1G>A		Y	IVS18 ds G-A +1		N
35	N	1	12	C	F	0	12	2,3,5,6	150	12.5	Y	85	-11.0947	N	Y	N		3	COL1A1	Missense	exon 19	c.1201G>A	Gly401Ser	Y	Gly	H	Y	S
36	Y	2	15	C	M	5	10	1,2,3,5,6	35	3.5	Y	102	-11.0694	Y	Y	Y	N	3	COL1A1	Missense	exon 19	c.1201G>C	Gly401Arg	N		H	Y	S
37	N	1	28	A	F	14.333	13.667	5,6	10	0.731689	N	125	-7.01478	Y	N	N	N	3	COL1A1	Missense	exon 19	c.1201G>T	Gly401Cys	Y	Gly	H	Y	S
38	Y	2	9.5	C	F	0.033	9.467	5	20	2.1126	N	110	-4.73684	Y	Y	Y	N	3	COL1A1	Missense	exon 19	c.1219G>A	Gly407Ser	Y	Gly	H	Y	S
39	Y	2	5	C	M	4.9	0.1	4	1	10	N	113	0.417178	Y	N	N	Y	1B	COL1A1	Splicing	intron 19	c.1299+1G>A		Y	IVS19 ds G-A +1		N
40	Y	2	4	C	F	2.5	1.5	4,5	5	3.33333	N	87	-4.35135	Y	N	N	Y	4	COL1A1	Splicing	intron 19	c.1299+1G>A		Y	IVS19 ds G-A +1		N
41	Y	2	13	C	F	0.167	12.833	5	6	0.467545	N	150	-1.11504	Y	N	N	Y	1B	COL1A1	Splicing	intron 19	c.1299+5G>T		N			N
42	N	1	8	C	F	5	3		7	2.33333	N	125	-0.693069	Y	N			1B	COL1A1	Nonsense	exon 21	c.1405C>T	Arg469*	Y	CGA-TGA	H	N	Q
43	Y	2	30	A	M	27	3	2,5	3	1	N	149	-4.19469	Y	Y	N		1A	COL1A1	Missense	exon 21	c.1454G>C	Gly485Ala	Y	Gly	H	Y	S
44	Y	3	29	A	F	5	24	2	2	0.0833333	N	159	-0.315271	Y	Y	Y	Y	1A	COL1A1	Splicing	intron 21	c.1461+1G>A		Y	IVS21 ds G-A +1		N
45	Y	4	2	C	F	1.333	0.667	5	3	4.49775	N			Y	Y	N	Y	4	COL1A1	Splicing	intron 23	c.1614+1G>A		Y	IVS23 ds G-A +1		N
46	Y	2	17	C	M	6	11	5,6	4	0.363636	N	171	-0.22807	Y	Y	N	Y	1A	COL1A1	Missense	exon 25	c.1678G>A	Gly560Ser	Y	Gly	H	Y	S
47	Y	3	14	C	F	9	5	5	4	0.8	N	137	-4.03738	Y	N	N		4	COL1A1	Missense	exon 26	c.1787G>C	Gly596Ala	Y	Gly	H	Y	S
48	Y	3	4	C	F	3	1	5	2	2	N	87	-4.35135	Y	Y		N	4	COL1A1	Missense	exon 28	c.1886G>C	Gly629Ala	N		H	Y	S
49	N	1	6	C	F	4	2	3,5,6	3	1.5	N	118	0.323699	Y	Y			1A	COL1A1	Nonsense	exon 28	c.1900C>T	Gln634*	Y	CAA-TAA	H	N	Q
50	Y	3	29	A	M	24	5	5	5	1	N	162	-1.89381	Y	Y	N	Y	4	COL1A1	Missense	exon 28	c.1922G>C	Gly641Ala	Y	Gly	H	Y	S
51	N	1	25	A	M	17	8	2,3,5	4	0.5	N	168	-0.831858	Y	Y	N	Y	1A	COL1A1	frameshift	exon 30	c.2010delT	Gly671Alafs*95	Y	TTGGC^669(491)GCCCCtGGCCCCTCTG		Y	Q
52	N	1	8	C	M	6.5	1.5	5	8	5.33333	N	120	-1.95122	Y	N	N	Y	4	COL1A1	frameshift	exon 31	c.2073delT	Gly692Valfs*74	Y	AAGGT^690(512)CCCCCtGGTCCTGCTG		Y	Q
53	N	1	21	A	M	9.5	11.5		18	1.56522	N	135	-6.67257	Y	Y	N		3	COL1A1	Missense	exon 33	c.2272G>A	Gly758Ser	Y	Gly	H	Y	S
54	N	1	36	A	F	0.02	35.98	3,5	65	1.80656	N		-31.6453	Y	Y		N	3	COL1A1	Missense	exon 33	c.2299G>A	Gly767Ser	Y	Gly	H	Y	S
55	N	1	31	A	F	0.076	30.924	2	35	1.13181	N	110	-9.97044	Y	Y	Y		3	COL1A1	Missense	exon 33	c.2299G>A	Gly767Ser	Y	Gly	H	Y	S
56	N	1	5	C	F	0.333	4.667	3,5	9	1.92843	N	88	-5.51553	Y	Y	N		1A	COL1A1	Missense	exon 33	c.2299G>A	Gly767Ser	Y	Gly	H	Y	S
57	N	1	9	C	M	0.167	8.833	5	12	1.30194	N	103	-5.91781	Y	Y	N	N	3	COL1A1	Missense	exon 33	c.2299G>A	Gly767Ser	Y	Gly	H	Y	S
58	Y	2	16	C	M	0.167	15.833	5,6	25	1.57898	Y	120	-8.85837	Y	Y	N	N	3	COL1A1	Missense	exon 33	c.2299G>A	Gly767Ser	Y	Gly	H	Y	S
59	Y	2	32	A	M	20	12	3	25	2.08333	Y	80	-16.4071	Y	Y	Y	N	3	COL1A1	Missense	exon 33	c.2299G>A	Gly767Ser	Y	Gly	H	Y	S
60	Y	2	7	C	M	0	7		6	0.857143	N	105	-3.97906	Y	Y	N	N	3	COL1A1	Missense	exon 33	c.2299G>A	Gly767Ser	Y	Gly	H	Y	S
61	N	1	51	A	M	12.5	38.5	2,3,4,5,6	15	0.38961	Y	150	-4.0177	Y	Y	Y	Y	3	COL1A1	frameshift	exon 34	c.2354delG	Gly785Valfs*323	N			Y	Q
62	Y	5	19	A	M	0.417	18.583		100	5.38126	Y	130	-7.55752	Y	Y	N	Y	3	COL1A1	Missense	exon 34	c.2362G>A	Gly788Ser	Y	Gly	H	Y	S
63	Y	2	6	C	F	4	2	6	4	2	N	117	0.0924855	Y	N			4	COL1A1	Splicing	intron 34	c.2398-1G>A		Y	IVS35 as G-A -1		N
64	Y	6	22	A	F	6	16	3,4,5,6	25	1.5625	N	141	-3.86207	Y	N	N	Y	3	COL1A1	frameshift	exon 35	c.2424delC	Gly809Alafs*299	Y	CTGGT^807(629)CCCCCcGGCCCTGCTG		Y	Q
65	N	1	8	C	M	2.154	5.846	3,5,6	4	0.684229	N	123	-1.36585	Y	Y		Y	1A	COL1A1	Missense	exon 36	c.2461G>A	Gly821Ser	Y	Gly	H	Y	S
66	N	1	28	A	M	17	11	4,5	15	1.36364	Y	142	-5.43363	Y	Y	Y	N	4	COL1A1	Missense	exon 36	c.2461G>A	Gly821Ser	Y	Gly	H	Y	S
67	N	1	25	A	F	7.333	17.667	5,6	35	1.98109	N	115	-8.98522	Y	Y	N	N	3	COL1A1	Missense	exon 36	c.2461G>A	Gly821Ser	Y	Gly	H	Y	S
68	N	1	35	A	M	20.5	14.5	3,5	25	1.72414	N	125	-8.44248	Y	Y	Y		3	COL1A1	Missense	exon 36	c.2461G>A	Gly821Ser	Y	Gly	H	Y	S
69	Y	3	19	A	M	6.02	12.98	5,6	30	2.31125	N	147	-4.54867	Y	Y	N	N	3	COL1A1	frameshift	exon 36	c.2550delT	Gly851Alafs*257	Y	CTGGA^849(671)CCCCCtGGCCCCATT_EI_G		Y	Q
70	Y	2	13	C	M	1	12	5	10	0.833333	Y	157	-0.342466	Y	N	N	Y	3	COL1A1	frameshift	exon 36	c.2550delT	Gly851Alafs*257	Y	CTGGA^849(671)CCCCCtGGCCCCATT_EI_G		Y	Q
71	N	1	11	C	M	6	5	5,6	25	5	N	101	-7.03175	Y	Y	N	N	3	COL1A1	Missense	exon 37	c.2569G>T	Gly857Cys	Y	Gly	H	Y	S
72	Y	2	24	A	F	16	8	4,5,6	25	3.125	N			Y	Y	N		4	COL1A1	Splicing	exon 37	c.2613+6T>C	Gly854_Pro871del	N		H	Y	S
73	Y	2	26	A	M	23	3	6	15	5	N	166	-1.18584	Y	N			4	COL1A1	frameshift	exon 37	c.2613delT	Gly872Valfs*236	Y	CTGGT^870(692)CCCCCt_EI_GTGAGTATCA		Y	Q
74	N	1	5	C	F	2.5	2.5	6	4	1.6	N	107	-0.795031	Y	Y	N	N	3	COL1A1	Splicing	intron 38	c.2667+1G>A		Y	IVS39 ds G-A +1		N
75	N	1	30	A	M	13.137	16.863	3,4,5,6	55	3.26158	Y	135	-6.67257	Y	Y	N	N	3	COL1A1	Missense	exon 39	c.2714G>C	Gly905Ala	N		H	Y	S
76	Y	3	30	A	M	5	25		25	1	Y	169	-0.654867	Y	N	N		4	COL1A1	frameshift	exon 39	c.2784delT	Gly929Alafs*179	Y	CTGGT^927(749)CCCCCtGGCCCTGCTG		Y	Q
77	N	1	7	C	M	4	3	3,5,6	6	2	N	110	-2.93194	Y	Y	N		4	COL1A1	frameshift	exon 39	c.2795delT	Gly926Valfs*182	N			Y	Q
78	N	1	12	C	F	10	2	5	4	2	Y	140	-2.04115	Y	N	Y	Y	4	COL1A1	Missense	exon 40	c.2929G>A	Gly977Ser	N		H	Y	S
79	Y	2	8	C	M	0.041	7.959	5,6	18	2.19877	N	120	-1.95122	Y	Y	N	N	3	COL1A1	Splicing	intron 40	c.2938-1G>C		N			N
80	Y	2	9	C	F	6	3	5,6	5	1.66667	N	130	-0.752294	Y	Y	N	Y	4	COL1A1	frameshift	exon 41	c.2990delC	Pro997Leufs*111	Y	CGTGGT^996(818)CCCCcTGGTCCCATG		N	Q
81	N	1	2	C	M	0	2	1,2,3,5	6	3	N	80	-2.57576	Y	Y	Y		1A	COL1A1	Missense	exon 36	c.2299G>A	Gly767Ser	Y	Gly	H	Y	S
82	Y	2	9	C	F													1	COL1A1	frameshift	exon 41	c.3008delC	Pro1003Leufs*105	Y	CCATG^1001(823)GGCCCcCCTGGATTGG		N	Q
83	Y	3	2	C	M	0.917	1.083	5,6	4	3.69344	N			Y	N	N	N	3	COL1A1	Gross deletions	exon 41-intron 41	c.3036_3045+2del		N			N	Q
84	N	1	19	A	M	10	9		5	0.555556	N	176	0.584071	Y	N	N	N	4	COL1A1	Missense	exon 42	c.3068C>T	Ser1023Phe	N		H	N	S
85	N	1	28	A	F	3	25		20	0.8	N	128	-6.42365	Y	N	Y		3	COL1A1	Nonsense	exon 42	c.3076C>T	Arg1026*	Y	CGA-TGA	H	N	Q
86	Y	6	24	A	F													3	COL1A1	inframe	exon 43	c.3150_3158delTCCTGGTGC	Ala1053_Gly1055del	Y	CCCTGGT^1047(869)GCTcctggtgctCCTGGTGCCC		N	S
87	Y	2	14	C	M	2	12	5	15	1.25	Y	134	-4.70849	N	Y	N	N	3	COL1A1	Missense	exon 43	c.3154G>T	Gly1052Cys	Y	Gly	H	Y	S
88	N	1	8	C	F	0	8	2,5	3	0.375	N	96	-6.43564	Y	Y	N	Y	1A	COL1A1	Missense	exon 44	c.3226G>A	Gly1076Ser	Y	Gly	H	Y	S
89	N	1	28	A	F	15.5	12.5	5	25	2	N	110	-9.97044	Y	Y	Y	N	3	COL1A1	Missense	exon 44	c.3226G>A	Gly1076Ser	Y	Gly	H	Y	S
90	Y	2	14	C	M	0.041	13.959	5	2	0.143277	N	140	-3.82288	Y	N		N	1B	COL1A1	Missense	exon 44	c.3235G>A	Gly1079Ser	Y	Gly	H	Y	S
91	N	1	10	C	M	2.25	7.75	2,5	6	0.774194	Y	137	-0.549356	Y	Y	N	Y	3	COL1A1	Missense	exon 44	c.3235G>A	Gly1079Ser	Y	Gly	H	Y	S
92	N	1	6	C	F	1.055	4.945	5	35	7.07786	N	89	-6.3815	Y	Y	N	Y	3	COL1A1	Missense	exon 45	c.3263G>C	Gly1088Ala	Y	Gly	H	Y	S
93	Y	6	14	C	M	4	10	5	10	1	N	176	1.49077	Y	Y	N	Y	1A	COL1A1	Nonsense	exon 46	c.3421C>T	Arg1141*	Y	CGA-TGA	H	N	Q
94	Y	7	54	A	M	37	17	5	2	0.117647	N	160	-2.24779	Y	Y			1A	COL1A1	Missense	exon 47	c.3433G>A	Gly1145Ser	N		H	Y	S
95	N	1			F													1	COL1A1	Missense	exon 47	c.3451G>A	Gly1151Ser	Y	Gly	H	Y	S
96	Y	4	11	C	F	0.167	10.833	5	11	1.01542	N	120	-4.256	Y			N	3	COL1A1	Missense	exon 48	c.3559G>T	Gly1187Cys	Y	Gly	H	Y	S
97	N	1	35	A	M	19	16	5	5	0.3125	N	155	-3.13274		N	N	Y	1B	COL1A1	Missense	exon 48	c.3559G>T	Gly1187Cys	Y	Gly	H	Y	S
98	Y	2	29	A	F	1	28		3	0.107		156	-0.906404	Y	Y	Y		1A	COL1A1	Missense	exon 48	c.3652G>A	Ala1218Thr	Y	GCT-ACT	H	N	S
99	N	1	10	C	F	2	8	4,5,6	4	0.5	N	138	-0.35443	Y	Y	N	Y	1A	COL1A1	frameshift	exon 48	c.3679dupC	Arg1227Profs*2	N			N	Q
100	Y	3	31	A	M	22.5	8.5	3	10	1.17647	N	176	0.584071	Y	Y	Y		4	COL1A1	Nonsense	exon 48	c.3807G>A	Trp1269*	Y	TGG-TGA	C	N	Q
101	Y	2	2	C	F	0	2	2,3,5,6	35	17.5	Y	80	-2.21538	Y	N	N	N	3	COL1A1	Missense	exon 49	c.3893C>A	Thr1298Asn	Y	ACC-AAC	C	N	S
102	N	1	13	C	M	10	3	5,6	6	2	N	137	-3.08219	Y	Y	N	N	4	COL1A1	Nonsense	exon 49	c.3974G>A	Trp1325*	Y	TGG-TAG	C	N	Q
103	N	1	3	C	F	0.208	2.792	2,3,5	6	2.149	N	83	-3.52448	Y	N	N		1B	COL1A1	Splicing	intron 50	c.4249-3_4249-2delca		N			N
104	N	1	15	C	M	9.019	5.981	3,5	9	1.50477	N	147	-3.72245	Y	Y	N	Y	1A	COL1A1	Missense	exon 51	c.4292C>T	Thr1431Ile	Y	ACC-ATC	C	N	S
105	N	1	10	C	F	0	10	3,5,6	35	3.5	N	135	-0.860759	Y	Y	N	Y	3	COL1A1	Gross insertions	exon 51	c.4309_4357dup	Glu1453Alafs*114	N			N	Q
106	Y	5	13	C	F	0.042	12.958	3,5	40	3.0869	N	134	-3.9469	Y	Y	Y		3	COL1A1	Missense	exon 51	c.4321G>C	Asp1441His	Y	GAT-CAT	C	N	S
107	N	1	4	C	F	0.875	3.125	5	6	1.92	N	105	0.513514	Y	N	N	Y	4	COL1A1	frameshift	exon 51	c.4325_4326del	Val1442Glyfs*108	N			N	Q
108	N	1	8	C	F	6.25	1.75	5	6	3.42857	N	103	-5.0495	Y	N	N	N	3	COL1A1	Missense	exon 51	c.4364G>T	Gly1455Val	Y	Gly	C	Y	S
109	N	2	7	C	M	1.5	5.5	5,6	5	0.909091	N	120	-0.837696	Y	Y	N	/	1A	COL1A1	Gross deletions	whole gene	chr17: 48237915_48666858		N			N	Q
110	N	1	31	A	M	3	28	2,4,6	6	0.214286	N	158	-2.60177	Y	Y	Y	Y	1A	COL1A1	Gross duplications	exon 1-exon 43	chr17: 48286224_48265650		N			N	Q
111	N	1	13	C	F	8	5		0	0	N	127	-5.18584					4	COL1A1	Missense	exon 48	c.3766G>A	Ala1256Thr	Y		C	N	S
112	N	1	8	C	F	0.25	7.75	5,6	6	0.774194	N	103	-5.0495	Y	N	N	N	1B	COL1A1	Missense	exon 51	c.4364G>T	Gly1455Val	Y		C	Y	S
113	N	1	7	C	F	0	7	3,4,5	6	0.857143	Y	118	-0.957447	Y	N	Y	N	1B	COL1A1	Splicing	intron 13	c.904-2A>T		N			N
114	Y	3	5	C	M	4.667	0.333		3	9.00901	N	90	-5.22699	Y	Y	N	Y	1A	COL1A2	Splicing	intron 9	c.433-1g>c		Y	IVS9 as G-C -1		N
115	N	1	30	A	F	3	27	6	35	1.2963	N	130	-6.02956	Y	Y	N	Y	3	COL1A2	Missense	exon 12	c.578G>A	Gly193Asp	Y	Gly	H	Y	S
116	Y	5	3	C	M	0.5	2.5		4	1.6	N	103	1.72222	Y	N	N	Y	1B	COL1A2	Missense	exon 12	c.587G>A	Gly196Asp	Y	Gly	H	Y	S
117	Y	3	16	C	F	4.667	11.333	6	15	1.32357	N	142	-3.54902	Y	N	N	Y	4	COL1A2	Splicing	intron 12	c.595-2a>g		Y	IVS12 as A-G -2		N
118	N	1	3	C	M	2.5	0.5	5,6	2	4	N	103	1.72222	Y	N	N		1B	COL1A2	Missense	exon 13	c.614G>A	Gly205Asp	N	Gly	H	Y	S
119	N	1	31	A	M	1	30		15	0.5	N			Y	Y	Y		3	COL1A2	Splicing	intron 13	c.639+5_639+25del		N			N
120	N	1	22	A	M	10.11	11.89	3,4,5,6	28	2.35492	N	140	-5.78761	Y	Y	N	N	3	COL1A2	Splicing	intron 14	c.694-2a>c		Y	IVS14 as A-C -2		N
121	N	1	10	C	M	4.417	5.583	5	7	1.25381	N	133	-1.23605	Y	Y	N		1A	COL1A2	Splicing	intron 15	c.739-1g>c		N			N
122	N	1	7	C	M	2	5	5	10	2	N	90	-7.12042	N	Y	N		3	COL1A2	Missense	exon 16	c.758G>A	Gly253Asp	Y	Gly	H	Y	S
123	N	1	9	C	F	0	9	2,5,6	10	1.11111	N	120	-2.58716	N	Y	N	Y	4	COL1A2	Missense	exon 16	c.767G>A	Gly256Asp	Y	Gly	H	Y	S
124	Y	2	7.5	C	F	0.077	7.423	2,5,6	10	1.34716	Y	108	-3.61026	Y	Y	N	Y	3	COL1A2	Missense	exon 16	c.767G>A	Gly256Asp	Y	Gly	H	Y	S
125	N	1	10	C	M	6	4	5	5	1.125	N	130	-1.75107	Y	N	N	N	3	COL1A2	Missense	exon 16	c.776G>A	Gly259Asp	Y	Gly	H	Y	S
126	Y	5	38	A	M	30	8	5,6	9	1.0625	N			Y	Y	N	Y	4	COL1A2	Splicing	intron 16	c.792+3a>t	Gly247_Lys264del	Y	IVS16 ds A-T +3		Y
127	N	1	24	A	F	10.167	13.833	3,4,5	104	7.51825	N	128	-6.42365	Y	Y	N	N	3	COL1A2	Missense	exon 16	c.792G>T	Lys264Asn	N		H	N	S
128	N	1	14	C	M	4.667	9.333	5,6	16	1.71435	N	140	-3.82288	Y	Y	Y	N	3	COL1A2	Missense	exon 17	c.812G>T	Gly271Val	N	Gly	H	Y	S
129	Y	2	18	A	M	4.041	13.959	3,5,6	25	1.79096	Y	130	-7.55752	N	Y	N	N	3	COL1A2	Missense	exon 17	c.821G>T	Gly274Val	Y	Gly	H	Y	S
130	N	1	18	A	M	3.5	14.5	5,6	15	1.03448	Y	164	-1.53982	Y	N	N	N	3	COL1A2	Missense	exon 17	c.838G>A	Gly280Ser	Y	Gly	H	Y	S
131	N	1	49	A	F	0	49	3,4,5,6	150	3.06122	Y	71	-17.6552	Y	Y	N	N	3	COL1A2	Missense	exon 17	c.856G>A	Gly286Ser	Y	Gly	H	Y	S
132	Y	2	14	C	F	2	12	3,4,5,6	15	1.25	Y	90	-12.8224	N	Y	N	N	3	COL1A2	Missense	exon 17	c.866G>A	Gly289Asp	N	Gly	H	Y	S
133	N	1	5	C	F	0	5	2,4,5,6	6	1.1	N	93	-4.27329	Y	Y			1A	COL1A2	Missense	exon 17	c.875G>A	Gly292Asp	Y	Gly	H	Y	S
134	N	1	4	C	F	3	1		4	4	N	101	-0.567568	Y			Y	1	COL1A2	Missense	exon 18	c.892G>A	Gly298Ser	Y	Gly	H	Y	S
135	N	1	7.5	C	M	0.083	7.417	1,3,5,6	35	4.719	N	120	-1.43434	Y	Y	N	Y	4	COL1A2	Missense	exon 18	c.901G>A	Gly301Arg	Y	Gly	H	Y	S
136	Y	2	9	C	M	1.5	7.5	5	3	0.4	N	122	-2.44749	Y	Y	N		1A	COL1A2	Missense	exon 18	c.928G>A	Gly310Ser	Y	Gly	H	Y	S
137	N	1	8	C	M	1.417	6.583	2,5	5	0.683579	N	142	2.34146	Y	Y	N		1A	COL1A2	frameshift	exon 19	c.962_979dupCCCGGCCTCCCTGGACCC	Arg327Profs*1047	N		H	N	Q
138	N	1	31	A	F	21	10	3,5,6	25	2.5	N	110	-9.97044	Y	Y	N	Y	3	COL1A2	Missense	exon 19	c.982G>A	Gly328Ser	Y	Gly	H	Y	S
139	Y	2	3	C	M	0.055	2.945	2,5,6	7	2.37691	N	88	-2.44444	Y	Y	N	Y	1A	COL1A2	Missense	exon 19	c.982G>A	Gly328Ser	Y	Gly	H	Y	S
140	N	1	27	A	F	0.167	26.833	5	35	1.30436	Y	108	-10.3645	Y	Y	N		3	COL1A2	Missense	exon 19	c.982G>A	Gly328Ser	Y	Gly	H	Y	S
141	N	1	21	A	F	6.077	14.923	4,5,6	25	1.67527	N	125	-7.01478	Y	Y	Y	N	3	COL1A2	Missense	exon 19	c.982G>A	Gly328Ser	Y	Gly	H	Y	S
142	N	1	6	C	M	2.25	3.75	3,5	5	1.33333	N	110	-1.76	Y	N	N	Y	1B	COL1A2	Missense	exon 19	c.982G>A	Gly328Ser	Y	Gly	H	Y	S
143	N	1	12	C	F	0.009	11.991		19	1.58452	N	125	-4.51029	Y	Y	N		3	COL1A2	Missense	exon 19	c.982G>A	Gly328Ser	Y	Gly	H	Y	S
144	Y	7	34	A	F	32	2	5	2	1	N	110	-9.97044	Y	Y			1A	COL1A2	Missense	exon 26exon 40	c.1504G>A	Gly502SerArg819His	N	Gly	H	Y	S
145	Y	3	10	C	F	0	10	5	10	1	Y	143	0.489451	Y	Y	N	Y	4	COL1A2	Splicing	intron 35	c.2133+6t>a/c.2133+8a>c		N			N
146	N	1	13	C	F	1.417	11.583	3,4,5,6	30	2.59	N	142	-2.53097	Y	Y	N	N	3	COL1A2	Splicing	intron 35	c.2133+6t>a/c.2133+8a>c		N			N
147	N	1	30	A	M	19.02	10.98	2,3,5,6	60	5.46448	N	100		Y	Y	Y	N	3	COL1A2	Gross deletions	intron 38	c.2350-87_2350-124del		N			N	Q
148	N	2	7	C	M	5	2		3	1.5	N				Y			1A	COL1A2	Missense	exon 19	c.1009G>A	Gly337Ser	Y	Gly	H	Y	S
149	Y	2	9	C	F	0.25	8.75	5	15	1.71429	Y	120	-2.58716	Y	Y	N	N	3	COL1A2	Missense	exon 19	c.1009G>A	Gly337Ser	Y	Gly	H	Y	S
150	N	1	10	C	F	0.514	9.486	3,4,5,6	45	4.74383	Y	94	-7.78059	Y	Y	N	Y	3	COL1A2	splicing	exon 19-intron 19	c.1035_1035+2del		N			N
151	Y	2	10	C	M	2.5	7.5	3,4,5,6	16	2.13333	N	110	-5.18455	Y	Y	N	N	3	COL1A2	Missense	exon 20	c.1045G>A	Gly349Ser	Y	Gly	H	Y	S
152	N	1	4	C	F	0	4	2,3,4,5	15	3.75	N	73	-8.13514	Y	Y	Y		3	COL1A2	Missense	exon 20	c.1072G>A	Gly358Ser	Y	Gly	H	Y	S
153	N	1	29	A	F	0	29	3	45	1.55172	Y	93	-13.3202	Y	Y			3	COL1A2	Missense	exon 20	c.1072G>A	Gly358Ser	Y	Gly	H	Y	S
154	N	1	32	A	M	26.5	5.5	2,3,4,6	10	1.72727	Y	131	-7.38053	Y	Y	N	Y	1A	COL1A2	Missense	exon 20	c.1072G>A	Gly358Ser	Y	Gly	H	Y	S
155	Y	2	27	A	F						N	160	-0.118227	N	N	N		1B	COL1A2	Missense	exon 20	c.1076A>G	Asn359Ser	Y	AAC-AGC	H	N	S
156	N	1	14	C	F	3	11	5	4	0.363636	N	141	-3.28972	Y	Y	N	Y	1A	COL1A2	Missense	exon 21	c.1135G>A	Gly379Arg	Y	Gly	H	Y	S
157	N	1	19	A	M	3.833	15.167	5	5	0.296697	Y	160	-2.24779	Y	Y	N	N	3	COL1A2	Missense	exon 22	c.1207G>A	Gly403Ser	N	Gly	H	Y	S
158	N	1	36	A	M	6	30	5	15	0.5	N	160	-2.24779	Y	Y	N		4	COL1A2	Missense	exon 22	c.1216G>A	Gly406Ser	Y	Gly	H	Y	S
159	N	1	9	C	F	4	5	5,6	15	3	Y	101	-6.07339	Y	Y	N	Y	3	COL1A2	inframe	exon 23	c.1297_1300del5	433_435del	N		H	N	S
160	N	1	7	C	M	1.583	5.417	5	5	0.92302	N	115	-1.88482	Y	Y		N	3	COL1A2	Missense	exon 23	c.1324G>C	Gly442Arg	N	Gly	H	Y	S
161	N	1	11	C	F	5	6	5	4	0.666667	N	137	-1.536	Y	Y	N	Y	4	COL1A2	Missense	exon 24	c.1352G>C	Gly451Ala	N	Gly	H	Y	S
162	Y	2	23	A	F	0	23	3,5	25	1.08696	N	100	-11.9409	Y	Y	N	N	3	COL1A2	Missense	exon 24	c.1378G>A	Gly460ser	N	Gly	H	Y	S
163	N	1	30	A	F	19	11	5	25	2.27273	N	120	-8	Y	Y	N		3	COL1A2	Missense	exon 25	c.1459G>A	Gly487Arg	Y	Gly	H	Y	S
164	N	1	10	C	F	2.06	7.94	5	7	0.81864	Y	101	-6.59916	Y	Y	N	N	3	COL1A2	Missense	exon 26	c.1531G>A	Gly511Ser	Y	Gly	H	Y	S
165	Y	2	7	C	M	2.833	4.167	5,6	8	1.91985	N			N	N	N	Y	4	COL1A2	Missense	exon 26	c.1541G>C	Gly514Ala	Y	Gly	H	Y	S
166	Y	2	11	C	M	0.417	10.583	5	15	1.41737	N	136.5	-1.39683	Y	Y			4	COL1A2	Missense	exon 26	c.1549G>A	Gly517Ser	Y	Gly	H	Y	S
167	Y	11	19	A	F	9.25	9.75	2		0	N	133	-5.43842	Y	Y	N	N	4	COL1A2	Splicing	intron 26	c.1557+3a>g		Y	IVS26 ds A-G +3		N
168	N	1	12	C	F	1.274	10.726	5	35	3.2631	N	120	-5.33333	Y		N	N	3	COL1A2	Missense	exon 28	c.1612G>A	Gly538Ser	Y	Gly	H	Y	S
169	N	1	37	A	F	21.02	15.98	3,5	45	2.81602	Y	110	-9.97044	Y	Y	N	N	3	COL1A2	Missense	exon 28	c.1657G>C	Gly553Arg	N	Gly	H	Y	S
170	N	1	21	A	M	8.5	12.5	5	13	1.04	N	158	-2.60177	Y	Y	N	Y	4	COL1A2	Missense	exon 31	c.1801G>A	Gly601Ser	Y	Gly	H	Y	S
171	Y	3	17	C	M	2	9	3,4,5	8	0.8889	N	136	-6.36842	N	Y	N	N	3	COL1A2	Missense	exon 32	c.1963G>A	Gly655Arg	N	Gly	H	Y	S
172	Y	3	47	A	F	45	2	5	2	1	N	143	-3.46798	Y	Y	N	Y	1A	COL1A2	Missense	exon 33	c.1981G>T	Gly661Cys	Y	Gly	H	Y	S
173	Y	2	13	C	F	0	13	2,5	15	1.15385	Y	120	-6.42478	Y	Y	Y	N	3	COL1A2	Missense	exon 33	c.1990G>C	Gly664Arg	Y	Gly	H	Y	S
174	Y	2	35	A	F	22	13	5	15	1.15385	Y	120	-8	Y	Y	Y	N	3	COL1A2	Missense	exon 33	c.1990G>C	Gly664Arg	Y	Gly	H	Y	S
175	Y	2	13	C	M	9	4		20	5	N	143	-2.26027	N	N	N	Y	4	COL1A2	Missense	exon 33	c.2008G>C	Gly670Arg	N	Gly	H	Y	S
176	N	1	26	A	F	7.084	18.916		35	1.85029	Y	112	-9.57635		Y		N	3	COL1A2	Missense	exon 34	c.2027G>T	Gly676Val	Y	Gly	H	Y	S
177	Y	2	6	C	M	5.9	0.1	5	1	10	N	113	-1.07429	Y	Y	N	Y	1A	COL1A2	Missense	exon 35	c.2081G>A	Gly694Asp	Y	Gly	H	Y	S
178	N	1	21	A	F	10.154	10.846	5,6	20	1.844	N	138	-4.4532	Y	Y	N	N	3	COL1A2	Missense	exon 35	c.2098G>C	Gly700Arg	Y	Gly	H	Y	S
179	N	1	2	C	M	0.667	1.333	5	2	1.50038	N	82	-1.9697	Y	N			1B	COL1A2	Missense	exon 35	c.2108G>T	Gly703Val	Y	Gly	H	Y	S
180	Y	2	10	C	M	2.069	7.931	5	25	3.15219	N	139	-0.206009	Y	Y	N	N	3	COL1A2	Missense	exon 36	c.2179G>C	Gly727Arg	N	Gly	H	Y	S
181	Y	2	16	C	F	12	4		8	2	N			Y				3	COL1A2	Missense	exon 37	c.2206G>T	Gly736Cys	Y	Gly	H	Y	S
182	Y	2	14	C	M	0.008	13.992	5	14	0.964837	N	141	-3.67528	Y	Y	N		4	COL1A2	Missense	exon 37	c.2233G>A	Gly745Arg	Y	Gly	H	Y	S
183	Y	2	10	C	F	7	3	5	2	0.666667	N	120	-3.39241	Y	N	N	Y	1B	COL1A2	Missense	exon 37	c.2233G>A	Gly745Arg	Y	Gly	H	Y	S
184	N	1	39	A	M	24.583	14.417	5,6	100	6.93626	N	120	-9.32743	Y	Y	N		3	COL1A2	Missense	exon 37	c.2260G>T	Gly754Cys	Y	Gly	H	Y	S
185	N	1	38	A	F	6	32		7	0.21875	Y	130	-6.02956	Y	Y	N	Y	4	COL1A2	Missense	exon 37	c.2269G>A	Gly757Ser	Y	Gly	H	Y	S
186	N	1	32	A	M	14	18	5,6	11	0.611111	N	150	-4.0177	Y	Y	N	Y	4	COL1A2	Missense	exon 38	c.2296G>A	Gly766Ser	Y	Gly	H	Y	S
187	N	1	31	A	F	23.05	7.95	5	10	1.25786	N	120	-8	Y	Y	Y		1A	COL1A2	Missense	exon 38	c.2296G>T	Gly766Cys	Y	Gly	H	Y	S
188	N	1	34	A	M	3	31	2,3,5	35	1.12903	N	115	-10.2124	N	N	N		3	COL1A2	Missense	exon 38	c.2296G>T	Gly766Cys	Y	Gly	H	Y	S
189	Y	2	5	C	F	1.083	3.917	5,6	4	1.02119	N	103	-1.78882	N	Y	N	Y	4	COL1A2	Missense	exon 38	c.2296G>T	Gly766Cys	Y	Gly	H	Y	S
190	Y	2	1	C	F	0.417	0.583	5	2	3.43053	N							4	COL1A2	Missense	exon 38	c.2314G>A	Gly772Ser	Y	Gly	H	Y	S
191	N	1	26	A	M	16	10	5,6	10	1	N	137	-6.31858	Y	N	N	N	4	COL1A2	Missense	exon 38	c.2314G>A	Gly772Ser	Y	Gly	H	Y	S
192	N	1	20	A	F	5.333	14.667	2,3,4,5	30	2.04541	Y	120	-8	Y	N	N	N	3	COL1A2	Missense	exon 38	c.2314G>A	Gly772Ser	Y	Gly	H	Y	S
193	N	1	33	A	M	12.917	20.083	2,3,5	55	2.73863	N	111	-10.9204	Y	Y	Y		3	COL1A2	Missense	exon 38	c.2324G>A	Gly775Glu	Y	Gly	H	Y	S
194	N	1	24	A	F	5.167	18.833	2,5,6	150	7.96474	Y	105	-10.9557	Y	Y	Y	N	3	COL1A2	Missense	exon 39	c.2350G>A	Gly784Ser	Y	Gly	H	Y	S
195	Y	3	37	A	M	22.5	14.5	5,6	15	1.03448	N	145	-4.90265	Y	Y	N	N	3	COL1A2	Missense	exon 39	c.2359G>A	Gly787Ser	N	Gly	H	Y	S
196	Y	4	26	A	F	12	14	2,5	25	1.78571	N	152	-1.69458	Y	N	Y	N	4	COL1A2	Missense	exon 40	c.2404G>A	Gly802Ser	Y	Gly	H	Y	S
197	N	1	21	A	M	10.789	10.211	4,5	10	0.979336	Y	160	-2.24779	Y	Y	N	N	3	COL1A2	Missense	exon 40	c.2405G>C	Gly802Ala	N	Gly	H	Y	S
198	N	1	11	C	F	1	10	2,3,4,5,6	14	1.4	N	130	-2.656	Y	N	N	N	4	COL1A2	Missense	exon 40	c.2414G>T	Gly805Val	Y	Gly	H	Y	S
199	N	1	5	C	M	0.5	4.5	5	6	1.22222	N	108	-0.809816	Y	Y		N	3	COL1A2	inframe	exon 40	c.2415_2423dupCCCTCCTGG	Pro810_Pro812dup	N		H	N	S
200	Y	2	5	C	F	1.75	3.25	4,5	6	1.84615	N	112		Y	N	N		1B	COL1A2	inframe	exon 40	c.2427_2435dup	Pro810_Pro812dup	N		H	N	S
201	Y	2	21	A	F	15	6	5	8	1.3	N	107	-10.5616	Y	Y	N	N	3	COL1A2	inframe	exon 40	c.2427_2435dupCCCTGGTCC	Pro810_Pro812dup	Y	TCCCCCT^ 811 (721) GGTccccctggtCCTGCTGGGA	H	N	S
202	N	1	3	C	M	2.5	0.5	5	2	4	N	90	-1.88889	Y	Y	N	Y	1A	COL1A2	Missense	exon 40	c.2458G>A	Gly820Ser	Y	Gly	H	Y	S
203	N	1	6	C	M	0.208	5.792	5	7	1.20856	N	110	-1.76	Y	Y	N	N	3	COL1A2	Missense	exon 40	c.2458G>A	Gly820Ser	Y	Gly	H	Y	S
204	N	1	41	A	F	0.033	40.967	2,3,5,6	5	0.122049	Y			Y	Y	Y		4	COL1A2	Missense	exon 40	c.2503G>A	Gly835Ser	Y	Gly	H	Y	S
205	N	1	3	C	F	2	1	5	3	3	N	84	-3.24476	Y	N	N	Y	1B	COL1A2	Missense	exon 40	c.2531G>A	Gly844Asp	Y	Gly	H	Y	S
206	Y	2	3	C	M	1.003	1.997	5	9	4.50676	Y	75	-6.05556	Y	Y	N	Y	3	COL1A2	Splicing	intron 40	c.2565+1g>a		Y	IVS40 ds G-A +1		N
207	Y	7	3	C	M	1.583	1.417	5	4	2.82287	N	91	-1.61111	Y	N	N	Y	1B	COL1A2	Missense	exon 42	c.2774G>A	Gly925Asp	Y	Gly	H	Y	S
208	N	1	26	A	M	17	9	5	8	0.833333	N	100	-12.8673	Y	Y	N	N	3	COL1A2	Missense	exon 43	c.2783G>T	Gly928Val	N	Gly	H	Y	S
209	Y	5	35	A	F	3	32			0	N	130	-6.02956		Y	Y	N	4	COL1A2	Splicing	intron 43	c.2835+1g>a		Y	IVS43 ds G-A +1		N
210	N	1	32	A	F	26	6	5	6	1	N	155	-1.10345	Y	Y	N	N	3	COL1A2	Splicing	intron 43	c.2835+1g>a		Y	IVS43 ds G-A +1		N
211	N	1	24	A	F	16.5	7.5	3,5,6	10	1.33333	Y	120	-8	Y	N	N		3	COL1A2	Missense	exon 44	c.2846G>C	Gly949Ala	N	Gly	H	Y	S
212	N	1	6	C	F	3.003	2.997	5			N	92	-5.68786	Y	Y	N	N	4	COL1A2	Missense	exon 44	c.2918G>T	Gly973Val	Y	Gly	H	Y	S
213	N	1	26	A	M	7.583	18.417	5,6	35	1.90042	N	110	-11.0973	N	Y	N	N	3	COL1A2	Missense	exon 45	c.2944G>A	Gly982Ser	Y	Gly	H	Y	S
214	N	2	26	A	F	15	11	3,5	15	1.36364	N	128	-6.42365	Y	N	N	N	3	COL1A2	Missense	exon 45	c.2972G>T	Gly991Val	Y	Gly	H	Y	S
215	Y	2	8	C	M	0.5	7.5	5	6	0.8	N	112	-3.5122	Y	N			1B	COL1A2	Missense	exon 45	c.2989G>A	Gly997Ser	Y	Gly	H	Y	S
216	N	1	12	C	M	2.041	9.959	5,6	14	1.40576	N	140	-1.70609	Y	Y	N		4	COL1A2	Missense	exon 46	c.3034G>A	Gly1012Ser	Y	Gly	H	Y	S
217	N	1	9	C	M	3.083	5.917	5	10	1.69005	N	70	-11.9452	Y	Y	N	Y	1A	COL1A2	Missense	exon 46	c.3034G>A	Gly1012Ser	Y	Gly	H	Y	S
218	N	1	11	C	M	7.003	3.997	5	15	3.75281	N	119	-4.1746	Y	N	N	Y	3	COL1A2	Missense	exon 46	c.3034G>A	Gly1012Ser	Y	Gly	H	Y	S
219	N	1	31	A	F	8	23	5	15	0.652174	N	125	-7.01478	Y	Y	N		3	COL1A2	Missense	exon 46	c.3034G>A	Gly1012Ser	Y	Gly	H	Y	S
220	N	1	14	C	M													3	COL1A2	Missense	exon 46	c.3043G>C	Gly1015Arg	Y	Gly	H	Y	S
221	Y	3	13	C	M	0.005	12.995	3,4,5	15	1.15429	Y	134	-3.49315	Y	Y	N	N	3	COL1A2	Missense	exon 47	c.3151G>A	Gly1051Ser	Y	Gly	H	Y	S
222	Y	2	7	C	F	2.274	4.726	5,6	14	2.96234	N	120	-0.531915	Y	Y	N	Y	1A	COL1A2	Missense	exon 48	c.3197G>T	Gly1066Val	Y	Gly	H	Y	S
223	N	1	19	A	F	3	16	4,5,6	25	1.5625	N	110	-9.97044	Y	Y	Y	N	3	COL1A2	Missense	exon 49	c.3304G>T	Gly1102Cys	Y	Gly	H	Y	S
224	N	1	6	C	F	0	6	3,5,6	8	1.25	N			Y	Y	N	Y	1A	COL1A2	Missense	exon 49	c.3305G>A	Gly1102Asp	Y	Gly	H	Y	S
225	N	1	16	C	F	1	15	3,5,6	50	3.33333	N	140	-3.94118	Y	Y		Y	3	COL1A2	Missense	exon 49	c.3350A>G	Tyr1117Cys	Y	TAC-TGC	H	N	S
226	Y	2	7	C	M	0.667	6.333	5,6	15	2.36855	Y	108	-3.35079	Y	N		Y	4	COL1A2	Missense	exon 18	c.892G>T	Gly298Cys	Y	Gly	H	Y	S
227	Y	2	12	C	M	5.5	6.5	2,3,4,5	25	3.84615	N	153	0.157706	Y	N	N		5	IFITM5	Regulatory	5'UTR	c.-14C>T		Y	CTCCCAGCACCAGTCTGAGTGTGGAAGAGA(C-T)GGCGCTGGAACCCATGGACACGGCGTATCC -14 relative to initiation codon
228	N	1	4	C	M	0.75	3.25	5	6	1.84615	N	93	-2.9404	Y	Y		Y	5	IFITM5	Regulatory	5’UTR	c.-14C>T		Y	CTCCCAGCACCAGTCTGAGTGTGGAAGAGA(C-T)GGCGCTGGAACCCATGGACACGGCGTATCC -14 relative to initiation codon
229	N	1	49	A	F	39	10	5,6	6	0.6	Y	130	-6.02956	Y	Y	Y	N	5	IFITM5	Regulatory	5'UTR	c.-14C>T		Y	CTCCCAGCACCAGTCTGAGTGTGGAAGAGA(C-T)GGCGCTGGAACCCATGGACACGGCGTATCC -14 relative to initiation codon
230	Y	2	30	A	F	19.208	10.792	4,5,6	15	1.38992	Y	135	-5.04433	Y	N	N	N	5	IFITM5	Regulatory	5'UTR	c.-14C>T		Y	CTCCCAGCACCAGTCTGAGTGTGGAAGAGA(C-T)GGCGCTGGAACCCATGGACACGGCGTATCC -14 relative to initiation codon
231	N	1	3	C	F	1	2	2,3,4,5,6	6	3	N	96	0.111888	Y	N	N	Y	5	IFITM5	Regulatory	5'UTR	c.-14C>T		Y	CTCCCAGCACCAGTCTGAGTGTGGAAGAGA(C-T)GGCGCTGGAACCCATGGACACGGCGTATCC -14 relative to initiation codon
232	N	1	2	C	M	1.667	0.333	5	3	9.00901	N			Y	N	N	N	5	IFITM5	Regulatory	5’UTR	c.-14C>T		Y	CTCCCAGCACCAGTCTGAGTGTGGAAGAGA(C-T)GGCGCTGGAACCCATGGACACGGCGTATCC -14 relative to initiation codon
233	N	1	19	A	F	2.583	16.417	2,4,6	10	0.609125	N	143	-3.46798	Y	Y	N	Y	5	IFITM5	Regulatory	5’UTR	c.-14C>T		Y	CTCCCAGCACCAGTCTGAGTGTGGAAGAGA(C-T)GGCGCTGGAACCCATGGACACGGCGTATCC -14 relative to initiation codon
234	Y	2	12	C	F	4	8	2,3	15	1.875	N	147	-0.888889	Y	N	N		5	IFITM5	Regulatory	5’UTR	c.-14C>T		Y	CTCCCAGCACCAGTCTGAGTGTGGAAGAGA(C-T)GGCGCTGGAACCCATGGACACGGCGTATCC -14 relative to initiation codon
235	N	1	4.5	C	M	0.25	4.25	2,4,5,6	6	1.41176	N	98	-0.509554	Y	N	N	Y	5	IFITM5	Regulatory	5’UTR	c.-14C>T		Y	CTCCCAGCACCAGTCTGAGTGTGGAAGAGA(C-T)GGCGCTGGAACCCATGGACACGGCGTATCC -14 relative to initiation codon
236	Y	3	11	C	F	0.583	10.417	2,4,5,6	35	3.35989	Y	80	-10.656	N	Y	N	N	5	IFITM5	Regulatory	5’UTR	c.-14C>T		Y	CTCCCAGCACCAGTCTGAGTGTGGAAGAGA(C-T)GGCGCTGGAACCCATGGACACGGCGTATCC -14 relative to initiation codon
237	Y	2	12	C	F	2.75	9.25	2	7	0.756757	Y	138	-2.37037	N	Y	N	N	5	IFITM5	Regulatory	5’UTR.	c.-14C>T		Y	CTCCCAGCACCAGTCTGAGTGTGGAAGAGA(C-T)GGCGCTGGAACCCATGGACACGGCGTATCC -14 relative to initiation codon
238	N	1	10	C	F	0.417	9.583	4,5,6	15	1.56527	Y	120	-3.39241	Y	Y	Y	Y	5	IFITM5	Regulatory	5’UTR	c.-14C>T		Y	CTCCCAGCACCAGTCTGAGTGTGGAAGAGA(C-T)GGCGCTGGAACCCATGGACACGGCGTATCC -14 relative to initiation codon
239	N	1	3	C	M	1.25	1.75	2,4,5	5	2.85714	N	102	1.44444	N	N	N	Y	5	IFITM5	Regulatory	5’UTR	c.-14C>T		Y	CTCCCAGCACCAGTCTGAGTGTGGAAGAGA(C-T)GGCGCTGGAACCCATGGACACGGCGTATCC -14 relative to initiation codon
240	N	1	10	C	M						N			Y	N	N	Y	5	IFITM5	Regulatory	5'UTR	c.-14C>T		Y	CTCCCAGCACCAGTCTGAGTGTGGAAGAGA(C-T)GGCGCTGGAACCCATGGACACGGCGTATCC -14 relative to initiation codon
241	N	1	9	C	F	5	4	6	3	0.75	N	131	-0.568807	N	N	N		5	IFITM5	Regulatory	5'-UTR	c.-14C>T		Y	CTCCCAGCACCAGTCTGAGTGTGGAAGAGA(C-T)GGCGCTGGAACCCATGGACACGGCGTATCC -14 relative to initiation codon
242	N	1	0.1667	C	M	0	0.1667	3,4	2	2	N	48	-1.43284	N	N	N		1B	WNT1(het)	MissenseSmall insertions	exon 1exon 2	c.2C>Tc.216dupA	Arg73Thrfs*82	NY	GCGTCTG^72ATAaCGCCAAAATC
243	N	1	1	C	M	0.083	0.917	3,4,5,6	4	4.36205	N			Y	N	N		4	WNT1(het)	Small deletionsMissense	exon 1exon 4	c.10delT c.677C>T	Trp4Glyfs*35Ser226Leu	NY	TCA-TTA
244	N	1	7	C	M	0.042	6.958	2,3,4,5,6	10	1.43719	N	95	-6.0733	N	Y	N	N	4	WNT1(het)	MissenseMissense	exon 2exon 3	c.301C>Tc.382T>G	Arg101CysPhe128Val	YY	CGC-TGCTTC-GTC
245	N	1	5	C	M	1	4	4,5,6	4	1	Y	95	-4	N	N	N	N	4	WNT1(het)	MissenseMissense	exon 3exon 3	c.371C>Tc.620G>A	Thr124MetArg207His	NY	CGT-CAT
246	Y	2	9	C	F	7	2	5	3	1.5	N	95	-7.17431	N	N	N	N	4	WNT1(het)	Missense.Missense	exon 3exon 4	c.397G>Ac.677C>T	Ala133ThrSer226Leu	YY	GCC-ACCTCA-TTA
247	N	1	10	C	M	6.917	3.083	5	35	11.3526	N	130	-1.75107	N	N			4	WNT1(het)	MissenseSmall deletions	exon 3exon 3	c.397G>Ac.505_506del	Ala133ThrGly169Leufs*6	YN	GCC-ACC
248	Y	2	5	C	M	3	2		3	1.5	N	100	-2.77301	Y	N	N	Y	4	WNT1(hom)	Missense	exon 3	c.403G>T	Val135Phe	N
249	N	1	3	C	F	0.333	2.667	3,5	3	1.12486	N	78	-4.92308	Y	Y	N		4	WNT1(hom)	Small deletions	exon 3	c.466delC	Arg156Glyfs*43	Y	GTGTGAC^155TACcGGCGGCGCGG
250	N	1	13	C	F	5.025	7.975	2,3,4,5,6	50	6.26959	Y	80	-13.5044	N	Y	N	N	3	WNT1(hom)	Small insertions	exon 3	c.506dupG	Cys170Leufs*6	Y	ACTGG^168GGGGGgCTGCAGCGAC
251	Y	2	5	C	F	0	5	2,3,5,6	30	6	N	100	-2.53416	N	Y	N	N	4	WNT1(hom)	Small insertions	exon 3	c.506dupG	Cys170Leufs*6	Y	ACTGG^168GGGGGgCTGCAGCGAC
252	N	1	10	C	M	1.667	8.333	3,5,6	25	3.00012	Y	101	-6.72961	N	N	N	Y	4	WNT1(hom)	Missense	exon 3	c.557A>T	Asp186Val	Y	GAC-GTC
253	N	1	1	C	M	0.417	0.583	5,6	4	6.86106	N	74	-0.970874	N	N	N		4	WNT1(hom)	Missense	exon 3	c.620G>A	Arg207His	Y	CGT-CAT
254	Y	2	30	A	M	0.5	29.5	3,4,5,6	25	0.847458	Y	112	-10.7434	N	N	N	Y	3	WNT1(hom)	Missense	exon 4	c.677C>T	Ser226Leu	Y	TCA-TTA
255	N	1	4	C	F	1	3	5	8	2.66667	N	92	-3	Y	Y		N	4	WNT1(hom)	Missense	exon 4	c.677C>T	Ser226Leu	Y	TCA-TTA
256	N	1	6	C	F				0	0	Y			Y	N	N		1B	WNT1(hom)	Missense	exon 4	c.677C>T	Ser226Leu	Y	TCA-TTA
257	N	1	2	C	M	1	1			0	N	127		Y	N	N	Y	1B	WNT1(hom)	Missense	exon 4	c.677C>T	Ser226Leu	Y	TCA-TTA
258	N	1	1	C	M	0.333	0.667	2,3,5	8	11.994	N	55		N	N	N	N	1B	WNT1(hom)	Nonsense	exon 4	c.681C>A	Cys227*	Y	TGC-TGA
259	Y	1	9	C	M	1.75	7.25	1,4,5,6	10	1.37931	N	123	-2.26484	Y	Y		N	4	WNT1(het)	MissenseNonsense	exon 4	c.770T>C/c.774C>A	Leu257ProTyr258*	YY	CTG-CCGTAC-TAA
260	Y	2	3	C	F			5			N			Y	N	N		4	WNT1(hom)	Splicing	intron 4	c.918-3C>G		N
261	Y	2	10	C	M	3	7	3,5,6	8	1.14286	N	93	-8.103	N	N	Y	N	3	WNT1(hom)	Missense	exon 3	c.620G>A	Pro207His	Y
262	Y	1	13	C	F	12	1	2,3,5	30	2.5		138	-3.23894	N	Y	N		3	SERPINF1(het)	frameshift/frameshift	exon 2; exon 6	c.261_265dupGGCCC/c.879delC	Leu89Argfs*26/Thr294Profs*8	YY
263	N	1	11	C	F	4.583	6.417	3,5	20	3.11672	N	130	-2.656	Y	N	N	Y	4	SERPINF1(hom)	Small insertions	exon 1	c.77dupC	Glu27Glyfs*38	Y	CCAGC^25CCCCCcGGAGGAG_EI_GTC
264	N	1	7	C	M	5	2	3,5,6	25	12.5	Y	110	-2.93194	Y	Y	N	N	3	SERPINF1(hom)	Small insertions	exon 1	c.77dupC	Glu27Glyfs*38	Y	CCAGC^25CCCCCcGGAGGAG_EI_GTC
265	N	1	7	C	F	1.5	5.5	5	25	4.54545	N	110	-2.65957	N	Y		Y	3	SERPINF1(hom)	Missense	exon 2	c.151G>A	Val51Met	N
266	Y	2	23	A	F	1	22	2,3,5	35	1.59091	N	138	-4.4532	N	Y	N		3	SERPINF1(het)	Small insertions	exon/2exon 6	c.216_265dupGGCCC/c.879delC	Thr294Profs*8	NY	AGGAG^292AGCCTcACCTCCGAGT
267	Y	2	11	C	M	1.5	9.5	2,3,4,5,6	55	5.78947	N	100	-7.19048	N	Y	N	N	3	SERPINF1(het)	Small deletionsNonsense	exon 2/exon 3	c.248_249delTC/c.397C>T	Leu83Glnfs*28/Gln133*	YY	CTGTCT^82CCTCtcAGTGTGGCCACAG-TAG
268	Y	2	2	C	M	0	2	3,4	3	1.5	N			N	N			4	SERPINF1(hom)	Small insertions	exon 2	c.271_279dupGCCCTCTCG	Ala91_Ser93dup	Y	GGCCCTC^93TCGgccctctcgCTGG_EI_GTGAGT
269	N	2	2	C	M	1.167	0.833	3，5	20	24.01	Y	83	-1.66667	Y	Y	N	Y	3	SERPINF1(hom)	Small insertions	exon 2	c.271_279 dup	Ala91_Ser93dup	N
270	N	1	9	C	M	1	8	3,5	150	18.75	N	115	-3.72603	N	Y	N	N	3	SERPINF1(het)	SplicingSmall deletions	exon 2	c.283+1G>T/c.498_499delCA	Arg167Serfs*35	NY	GGACC^165AGGCCcaGAGTCCTGAC
271	N	1	6	C	M	1.167	4.833		20	4.13822	N	120	0.525714	Y	Y	N	N	4	SERPINF1(hom)	Nonsense	exon 3	c.397C>T	Gln133*	Y	CAG-TAG
272	Y	2	5	C	M	1.917	3.083	5	5	1.6218	N	100	-2.77301	Y	N	N	N	4	SERPINF1(hom)	Nonsense	exon 4	c.553C>T	Gln185*	Y	CAG-TAG
273	N	1	7	C	M	2.5	4.5	3,5	16	3.44444	N			N	Y			4	SERPINF1(hom)	Nonsense	exon 6	c.808G>T	Gly270*	Y	GGA-TGA
274	Y	1	4	C	F	0.5	3.5	5	30	8.57143	N	94	-2.45946	Y	Y			4	SERPINF1(hom)	Small deletions	exon 6	c.829_831delTTC	Phe277del	Y	TATCATC^276TTCttcCTGCCCCTGA
275	N	1	2	C	F	1.417	0.583		10	17.1527	Y			Y	Y	N	N	4	SERPINF1(het)	Small insertionsSmall deletions	exon 6	c.863_866dupTGAT/c.879delC	Glu290Aspfs*12/Thr294Profs*8	YY	TGACC^288TTGATtgatAGAGGAGAGCAGGAG^292AGCCTcACCTCCGAGT
276	Y	2	14	C	M	1.25	12.75	2,3,4,5.6	100	7.84314	N	110	-8.25092	N	Y		N	3	SERPINF1(hom)	Nonsense	exon 6	c.907C>T	Arg303*	Y	CGA-TGA
277	N	1	4	C	F	0	4	5	4	1	N	80	-6.24324					4	SERPINF1(hom)	Nonsense	exon 6	c.907C>T	Arg303*	Y	CGA-TGA
278	N	1	7	C	F	0.667	6.333	2,5,6	10	1.57903	N	124	0.319149	Y	N	N	N	4	SERPINF1(hom)	Small insertions	exon 7	c.1193dupT	Arg399Glufs*31	Y	TCTTC^397GTACTtGAGGGACACA
279	N	1	11	C	F	8.833	2.167	5	4	1.84587	N	100	-7.456	N	Y	N	N	4	FKBP10(het)	MissenseSplicing	exon 1intron 5	c.1A>G/c.918-6T>G	Met1Val	Y/Y	ATG-GTGIVS5 as T-G -6
280	N	1	15	C	F	13	2	5,6	3	0.20339	N	75	-3.75385		Y			4	FKBP10(het)	Small deletionMissense	exon 2exon 2	c.321_353del33/c.344G>A	Met107_Leu117del/Arg115Gln	Y/Y	CGA-CAA
281	N	1	5	C	F						N	96	-3.52795	N		N	N	4	FKBP10(het)	Nosense	exon 2	c.343C>T	Arg115*	Y	CGA-TGA
282	N	1	32	A	F	14.375	17.625	3,5	20	1.13475	Y	100	-11.9409	N	Y		N	3	FKBP10(het)	MissenseSmall deletions	exon 2exon 5	c.344G>A/c.831delC	Arg115Gln/Gly278Alafs*20	Y/Y	CGA-CAAAGCTC^276CCCCCcGGCTGTGTCC
283	Y	2	13	C	F	10.123	2.877	2,5	2	0.695169	Y	106	-8.90265	N	Y	N	Y	3	FKBP10(het)	Gross deletionsSmall deletions	exon 5	c.809_843del35/c.812_813del2	Leu270Glnfs*91/Glu271Aspfs*101	Y/N	35bp, c.809_843
284	Y	2	8	C	F	2.055	5.945	3,4,5,6	6	0.925147	Y	102	-5.24752	N		N	N	4	FKBP10(het)	Small deletionsGross deletions	exon 5	c.831delC/g.41818629 _41824066del5438	Gly278Alafs*20	Y/N	AGCTC^276CCCCCcGGCTGTGTCC
285	N	1	7	C	F	0.083	6.917		16	2.31	N	105	-3.7234	N	N	N	Y	4	FKBP10(hom)	Small insertions	exon 5	c.831dupC	Gly278Argfs*20	Y	AGCTC^276CCCCCcGGCTGTGTCC
286	N	1	3.5	C	F	0.933	2.567	3,5	3	1.16868	N	100	0.166667	N	Y	N		1A	FKBP10(het)	SplicingMissense	intron 5exon 6	c.918-6T>G/c.1016G>A	Arg339Gln	Y/Y	IVS5 as T-G -6IVS6 ds G-A -48
287	N	1	25	A	F	0.167	24.833	2,4,5,6	100	4.0269	Y	92	-13.5172	Y	N	N	N	3	FKBP10(hom)	Nonsense	exon 9	c.1490G>A	Trp497*	Y	TGG-TAG
288	N	1	10	C	M	6.074	3.926	5,6	15	3.82068	N	130	-1.75107	N		N	N	4	FKBP10
289	Y	2	31	A	F		0	3,5	0	0	N	158	-0.512315	N	Y	N	Y	4	CRTAP(hom)	Splicing	intron 1	c.471+3delA		N
290	N	1	2	C	F	1.333	0.667	5	2	2.9985	N	90	0.861538	Y	N	N	Y	1B	CRTAP(hom)	SplicingSplicing	intron 6	c.1153-3C>G		Y	IVS6 as C-G -3
291	Y	2	15	C	F	0	15	3,4,5,6	10	0.666667	Y	100	-11.6117	Y	Y			3	SERPINH1	missense; missense	exon 1; exon 3	c.589G>C; c.800T>C	p.Gly197Arg; p.Leu267Pro	YY
292	N	1	3	C	M	0.077	2.923	3,4,5	15	5.13171	N	91	-1.61111	N	N	N	Y	4	LEPRE1(het)	NonsenseMissense	exon 3	c.652G>Tc.1948G>C	Glu218*Gly650Arg	YY	GAG-TAGGGA-CGA
293	N	1	1.5	C	M	0	1.5	3,5	2	1.333	Y	80	-0.915254	Y				4	LEPRE1(het)	NonsenseNonsense	exon 3	c.652G>Tc.2164C>T	Glu218*Gln722*	YY	GAG-TAGCAA-TAA
294	N	1	32	A	M	0	18	3,4,5,6	100	5	Y	120	-9.32743	Y	N		N	3	LEPRE1(het)	MissenseSplicing	exon 9	c.1466T>Cc.1915-1G>A	Leu489Pro	YY	CTG-CCGIVS13 as G-A -1
295	N	1	3	C	M	2.5	0.5	5,6	5	10	N	95	-0.5	Y	Y	N	N	4	SP7(hom)	Missense	exon 2	c.38G>T	Gly13Val	N
296	N	1	4	C	M	0.083	3.917	2,3,4,5,6	20	5	N	100	-1.08609	N			N	4	PLOD2(hom)	Missense	exon 18	c.1856G>A	Arg619His	Y	CGT-CAT
297	N	1	25	A	F	12	13	3,4,5,6	20	1.53846	Y	125	-7.01478	Y	Y	N	Y	4	SEC24D(het)	Small insertionsMissense	exon 1exon 17	c.113dupC/c.2296G>A	Thr39Asnfs*16Gly766Ser	YY	CAGCA^37TCTCCcAACAG_EI_GTACA GGC-AGC
298	N	1	5.58	C	M	1.5	4.08	5	5	1.22549	N	116	1.15337	Y	Y		Y	1A	SEC24D(het)	MissenseMissense	exon 6exon 7	c.875C>T/c.938G>A	Pro292LeuArg313His	YY	CCT-CTTCGT-CAT
