# Supplementary material for: The Spectra of Pathogenic Variants and Phenotypes in a Chinese Cohort of 298 Families with Osteogenesis Imperfecta
Source: Genes (Basel). 2025 Mar 31;16(4):416. doi: 10.3390/genes16040416 (PMC12026677; doi:10.3390/genes16040416)
Supplement: Supplementary file 1 [file genes-16-00416-s001.zip › Table S2.xlsx]

## Sheet: Sheet1
Primer name	Sequence (5' to 3')	TM（℃）
COL1A1-1299+5-F	GACAGCCTGGTGCTAAAGGT	58
COL1A1-1299+5-R	CTTTCCTTCCTCTCCAGCA	58
COL1A2-2133+6-+8-F	TGCTCCTGGTGCTGTAGGT	58
COL1A2-2133+6-+8-F	TTGGCTCCTCTTTCTCCTTT	58
COL1A2-962_979-F	CATTTAATGTGTGCTGCCTCT	58
COL1A2-962_979-R	GGCAGAGGTGGTATTTCAGG	58
COL1A2-2350-87_2350-124-F	TCAGCATTTCAGAAAGGACCA	58
COL1A2-2350-87_2350-124-R	ATCAGAAGCCAGGCCTTTTG	58
COL1A2-2415_2423-F	CCAAATGGCCAGGGTATTATTT	58
COL1A2-2415_2423-R	AGCCTGCAATACTCATCAACA	58
TA-M13-47	CGCCAGGGTTTTCCCAGTCACGAC	58
TA-RV-M	GAGCGGATAACAATTTCACACAGG	58
