# Supplementary material for: The Spectra of Pathogenic Variants and Phenotypes in a Chinese Cohort of 298 Families with Osteogenesis Imperfecta
Source: Genes (Basel). 2025 Mar 31;16(4):416. doi: 10.3390/genes16040416 (PMC12026677; doi:10.3390/genes16040416)
Supplement: Supplementary file 1 [file genes-16-00416-s001.zip › Table S3.xlsx]

## Sheet: Sheet1
Table S3. Characteristics of OI patients in different age group.	Indivi duals(n)	Age(year) mean±SD	HeightZ‐score mean±SD	Age at first fracture(year) mean±SD	Number of fractures(n) mean±SD	Frequency of fractures(n/ year) mean±SD	Scoliosis(yes) percentage	Independent walking(yes) percentage	Bluesclerae (yes) percentage	DI(yes) percentage	Hearing loss (yes) percentage
Type I
Children	57	6.539±4.056	-1.761±2.575	2.12±2.104	4.787±2.769	2.1±2.531	5.455	88.571	94.444	50.943	4.545
Adult	13	34.615±8.656	-3.472±3.31	20.463±13.912	4.208±2.808	0.724±0.552	8.333	100	91.667	69.231	36.364
p value			0.117	0.001	0.526	0.001	0.703	0.383	0.715	0.235	0.002
Type III
Children	58	10.362±3.918	-5.093±3.26	2.287±2.873	25.272±29.311	3.798±4.64	41.071	28.571	77.193	87.037	14.286
Adult	64	28.203±7.801	-8.419±4.824	9.015±7.528	36.142±32.21	2.048±1.648	39.683	19.565	88.525	75.806	28.571
p value			<0.001	<0.001	0.056	0.009	0.877	0.306	0.101	0.124	0.077
Type IV
Children	68	7.412±4.136	-2.86±1.964	2.953±3.549	10.04±8.28	3.407±3.998	12.308	53.488	67.213	65.217	4.167
Adult	22	29.364±6.004	-3.252±2.59	11.738±8.398	13.125±7.626	1.04±1.136	27.273	57.143	90	34.783	30
p value			0.552	<0.001	0.132	0.01	0.099	0.812	0.047	0.061	0.003
Type V (IFITM5)
Children	12	7.708±4.037	-1.961±3.405	2.106±1.911	11.455±10.28	2.752±2.315	25	66.667	66.667	33.333	9.091
Adult	3	32.667±15.177	-4.847±1.292	20.264±18.231	10.333±4.509	0.866±0.453	66.667	33.333	100	66.667	33.333
p value			0.053	0.226	0.789	0.027	0.171	0.31	0.243	0.051	0.287
COL1A1
Children	69	8.754±4.536	-3.039±2.831	2.748±3.225	12.169±20.011	2.883±4.005	18.75	59.574	96.825	60.656	12.963
Adult	43	29.907±8.676	-5.751±5.94	10.685±8.788	21.659±19.673	1.474±1.201	26.829	48	94.872	67.5	41.667
p value			0.001	<0.001	0.018	0.01	0.329	0.347	0.621	0.485	0.002
COL1A2
Children	64	8.625±4.009	-3.311±2.873	2.221±2.405	11.347±10.086	2.262±1.798	17.46	63.043	88.525	72.881	5.882
Adult	49	28.918±7.438	-7.262±3.728	12.185±10.005	29.691±33.733	1.781±1.755	32.653	22.857	91.489	83.673	23.913
p value			<0.001	<0.001	0.001	0.161	0.062	<0.001	0.614	0.179	0.012
